# Supplementary material for: Soil Fungal Community Diversity, Co-Occurrence Networks, and Assembly Processes under Diverse Forest Ecosystems
Source: Microorganisms. 2024 Sep 20;12(9):1915. doi: 10.3390/microorganisms12091915 (PMC11433935; doi:10.3390/microorganisms12091915)
Supplement: Supplementary file 1 [file microorganisms-12-01915-s001.zip]

Archive with 1 entries (1 files):
- microorganisms-3185195-supplementary.pdf
